# Supplementary material for: Linking genome wide RNA sequencing with physio-biochemical and cytological responses to catalogue key genes and metabolic pathways for alkalinity stress tolerance in lentil (Lens culinaris Medikus)
Source: BMC Plant Biol. 2022 Mar 5;22:99. doi: 10.1186/s12870-022-03489-w (PMC8897830; doi:10.1186/s12870-022-03489-w)
Supplement: Supplementary file 5 — Additional file 5: Table S2. Details of contigs generated through de novo assembly in lentil samples under alkalinity stress. [file 12870_2022_3489_MOESM5_ESM.xlsx]

## Sheet: Sheet1
Table : Details of generated contigs through De novo assembly
	Sensitive	Tolerant	Control_1	Control_2
Total Contigs	19730	28596	40386	42936
Smallest contigs Length	500	500	500	500
Largest contigs Length	15305	15527	19703	15591
N80	674	723	972	999
N50	1055	1176	1749	1774
N20	1815	2011	2958	3003
